# Supplementary material for: Daidzein-Stimulated Increase in the Ciliary Beating Amplitude via an [Cl−]i Decrease in Ciliated Human Nasal Epithelial Cells
Source: Int J Mol Sci. 2018 Nov 26;19(12):3754. doi: 10.3390/ijms19123754 (PMC6321431; doi:10.3390/ijms19123754)
Supplement: Supplementary file 1 [file ijms-19-03754-s001.zip]

Archive with 4 entries (4 files):
- supplementary materials/S1A.avi
- supplementary materials/S1B.avi
- supplementary materials/S2A.avi
- supplementary materials/S2B.avi
